# Supplementary material for: Assessment of 1863 GRIN2A Variants Contradicts a Role in Tumorigenesis
Source: Int J Mol Sci. 2025 Jun 10;26(12):5558. doi: 10.3390/ijms26125558 (PMC12192978; doi:10.3390/ijms26125558)
Supplement: Supplementary file 1 [file ijms-26-05558-s001.zip]

Archive with 6 entries (6 files):
- ijms-3647367 - Supplementary Captions.pdf
- Supplementary Figure S1.png
- Supplementary Figure S2.png
- Supplementary Table S1.xlsx
- Supplementary Table S2.xlsx
- Thumbs.db
